# Supplementary material for: A Novel Prognostic Indicator for Immunotherapy Response: Lymphocyte-to-Albumin (LA) Ratio Predicts Survival in Metastatic NSCLC Patients
Source: Cancers (Basel). 2024 Jul 11;16(14):2512. doi: 10.3390/cancers16142512 (PMC11274503; doi:10.3390/cancers16142512)
Supplement: Supplementary file 1 [file cancers-16-02512-s001.zip]

Archive with 1 entries (1 files):
- cancers-3049273-supplementary.pdf
